# Supplementary material for: Pervasive, Genome-Wide Transcription in the Organelle Genomes of Diverse Plastid-Bearing Protists
Source: G3 (Bethesda). 2017 Sep 20;7(11):3789–96. doi: 10.1534/g3.117.300290 (PMC5677165; doi:10.1534/g3.117.300290)
Supplement: Supplementary file 2 [file 3789TableS1.xlsx]

## Sheet: Sheet1
Table S1 Mapping analyses details containing accessions numbers of the datasets used.
TAXONOMIC GROUP	SPECIES	ORGANELLE	GenBank	GENOME SIZE (bp)	CODING REGION (bp)	TOPOLOGY	GENOME % GC	RAW DATA SRA ACCESSION	SEQUENCING TECHNOLOGY	LAYOUT	READS LENGTH (bp)	TOTAL # READS	DATA GC content (%)	# MAPPED READS	% MAPPED READS	MEAN COVERAGE	% REFSEQ	% CODING	CONTIG GC%	ORGANELLE STRAIN	RNA-seq STRAIN
APICOMPLEXA	Theileria parva	mt	NC_011005.1	5895	3980	LINEAR	30	SRX1482736	Illumina	PAIRED	101	82721600	43.2	41752	0.05	710.934	99.7	67.5148	32.1	Muguga stock	Tp Muguga 3087
APICOMPLEXA	Plasmodium berghei	mt	LK023131.1	5957	5502	LINEAR	30.9	SRX325687	Illumina	SINGLE	76	22664938	45.5	183761	0.08	3111.86	100	92.3619	36.6	ANKA	ANKA
								SRX325686	Illumina	SINGLE	76	26541543	29								ANKA
								SRX323488	Illumina	SINGLE	76	30755432	34.8								ANKA
								SRX325684	Illumina	SINGLE	76	20770103	38.1								ANKA
								SRX325690	Illumina	SINGLE	76	26212054	26.9								ANKA
								SRX325688	Illumina	SINGLE	76	24280713	27.3								ANKA
								SRX325685	Illumina	SINGLE	76	20126017	38								ANKA
								SRX325691	Illumina	SINGLE	76	27050650	30.6								ANKA
								SRX325689	Illumina	SINGLE	76	31951285	26.9								ANKA
APICOMPLEXA	Plasmodium falciparum	mt	AY282930.1	5959	3321	LINEAR	31.7	SRX001456	Illumina	SINGLE	48	2747510	47.7	37443	0.26	368.286	100	55.7308	35.1	isolate 3D7	3D7
								SRX001455	Illumina	SINGLE	48	4193903	43.3								3D7
								SRX001454	Illumina	SINGLE	48	2.316,838	44.5								3D7
								SRX001457	Illumina	SINGLE	48	4881744	41.8								3D7
APICOMPLEXA	Plasmodium vivax	mt	NC_007243.1	5990	3375	CIRCULAR	30.5	SRX697844	Illumina	PAIRED	101	240000000	40.6	24049	0.01	693.631	100	56.3439	35.1	Salvador I	smru1 and smru2
APICOMPLEXA	Babesia bovis	mt	NC_009902.1	6005	3811	LINEAR	29.5	SRX366890	Illumina	PAIRED	49	65296786	45.5	74658	0.018	614.848	99.9	63.4638	31	T2Bo	L17 - virulent strain
								SRX366889	Illumina	PAIRED	49	65752016	45.4								L17 - virulent strain
								SRX366888	Illumina	PAIRED	49	76310344	45.5								L17 - virulent strain
								SRX366887	Illumina	PAIRED	49	69667888	45.3								L17 - attenuated derivative
								SRX366886	Illumina	PAIRED	49	64529838	45.2								L17 - attenuated derivative
								SRX366885	Illumina	PAIRED	49	78199676	45.5								L17 - attenuated derivative
		api	NC_011395.1	35107	18977	CIRCULAR	22	SRX366890	Illumina	PAIRED	49	65296786	45.5	50907	0.012	71.602	90.2	54.0547	30	T2Bo	L17 - virulent strain
								SRX366889	Illumina	PAIRED	49	65752016	45.4								L17 - virulent strain
								SRX366888	Illumina	PAIRED	49	76310344	45.5								L17 - virulent strain
								SRX366887	Illumina	PAIRED	49	69667888	45.3								L17 - attenuated derivative
								SRX366886	Illumina	PAIRED	49	64529838	45.2								L17 - attenuated derivative
								SRX366885	Illumina	PAIRED	49	78199676	45.5								L17 - attenuated derivative
APICOMPLEXA	Babesia microti	mt	LN871600.1	10547	3903	LINEAR	35.2	SRX481622	Illumina	PAIRED	101	48312516	57.1	542	0.00042	5.188	93.4	37.0058	36.1	R1	Naushon
								SRX481621	Illumina	PAIRED	101	81096452	57.2
CHLOROPHYTES	Chlamydomonas leiostraca	mt	NC_026573.1	14029	12124	CIRCULAR	39	SRX549072	Illumina	PAIRED	50	39917570	61.4	36814	0.092	136.967	95.8	86.421	43.6	SAG 11-49	SAG 11-49
DINOFLAGELLATES	Symbiodinium minutum	mt	LC002801	19577	1455	LINEAR	35.3	DRX003105	Illumina	PAIRED	75	79355280	51.8	324250	0.11	2763.05	100	7.43219	36.9	Mf 1.05b.01	Mf 1.05b.01
								SRX868799	Illumina	PAIRED	101	21864444	50								mac703
								SRX868797	Illumina	PAIRED	101	38518804	50.7								Mf1.05b
								SRX868798	Illumina	PAIRED	101	24761292	51.2								rt002
								DRX021275	Illumina	PAIRED	101	120009626	47.8								Mf 1.05b.01
CHLOROPHYTES	Chlamydomonas moewusii	mt	NC_001872.1	22897	12680	CIRCULAR	34.6	SRX268794	Illumina	SINGLE	54	24163540	59.8	26522	0.017	59.767	86.7	55.3784	35.8	UTEX 9	SAG 24.91
								SRX268793	Illumina	SINGLE	54	23111166	59.8
								SRX268792	Illumina	SINGLE	36	27953755	59.7
								SRX268791	Illumina	SINGLE	54	15589933	60.1
								SRX268790	Illumina	SINGLE	54	21986978	60
								SRX268789	Illumina	SINGLE	54	23138303	59.9
								SRX268788	Illumina	SINGLE	54	20249382	59.6
CHLOROPHYTES	Pycnococcus provasolii	mt	GQ497137	24321	21322	CIRCULAR	37.8	SRX554347	Illumina	PAIRED	50	44062802	54.5	1068249	0.55	2942.35	99.8	87.6691	36.2	CCMP1203	RCC251
								SRX554346	Illumina	PAIRED	50	46431770	54								RCC733
								SRX554314	Illumina	PAIRED	50	60321906	55.3								RCC931
								SRX554167	Illumina	PAIRED	50	41226934	55.8								RCC2336
PHAEOPHYCEAE	Fucus vesiculosus	mt	NC_007683.1	36392	32757	CIRCULAR	34.4	SRX502689	454	SINGLE	255	439112	49	8677	1.16	98.866	97.9	90.0115	38.7	NA	NA
								SRX183075	454	SINGLE	255	309281	48.5
RODOPHYTA	Porphyra purpurea	mt	NC_002007.1	36753	29938	CIRCULAR	33.5	SRX100230	454	SINGLE	527	763767	63.2	24880	1.42	1250.44	98.7	81.4573	35.9	Avonport	NA
								SRX100229	454	SINGLE	550	986386	60.2
RODOPHYTA	Pyropia haitanensis	mt	NC_017751.1	37023	23398	CIRCULAR	30.7	SRX1017388	Illumina	SINGLE	100	12471254	66.2	5736	0.0048	15.486	86.2	63.1986	35.1	voucher PH-38	PH-38
								SRX1017386	Illumina	SINGLE	100	14980200	66.2								PH-38
								SRX1017385	Illumina	SINGLE	100	15596177	66.3								PH-38
								SRX1017384	Illumina	SINGLE	100	14163997	66.1								PH-38
								SRX1017382	Illumina	SINGLE	100	14979652	65.5								PH-38
								SRX1017379	Illumina	SINGLE	100	13868151	66								PH-38
								SRX1017374	Illumina	SINGLE	100	15631909	66.4								PH-38
								SRX1017351	Illumina	SINGLE	100	15792640	66.6								PH-38
PHAEOPHYCEAE	Undaria pinnatifida	mt	NC_023354.1	37402	33639	CIRCULAR	32.5	SRX667541	Illumina	PAIRED	101	65909078	55.4	50166	0.019	165.098	92.8	89.939	42.2	NA	B051
								SRX667540	Illumina	PAIRED	101	66214636	55.5
								SRX665340	Illumina	PAIRED	101	66117972	55.4
								SRX528769	Illumina	PAIRED	101	60147942	52.5
PHAEOPHYCEAE	Saccharina japonica	mt	NC_013476.1	37657	33654	CIRCULAR	35.3	SRX1434908	Illumina	SINGLE	50	54244385	54.1	77220	0.073	145.915	100	89.3698	37	SJAPO	cv./strain Ja
								SRX147860	Illumina	SINGLE	90	26666668	54								NA
								SRX330872	Illumina	SINGLE	49	7236840	54.3								Huangguan No. 1
								SRX1099792	Illumina	SINGLE	49	5691152	51.4								NA
								SRX1099793	Illumina	SINGLE	49	6005686	50.9								NA
								SRX1099794	Illumina	SINGLE	49	5484310	51.3								NA
EUSTIGMATOPHYTES	Nannochloropsis oceanica	mt	NC_022258.1	38057	33795	CIRCULAR	31.9	SRX1045714	Illumina	SINGLE	50	31331477	53.5	82738	0.047	118.754	95.8	88.801	38.2	CCMP531	CCMP 1779
								SRX134914	Illumina	SINGLE	55	35534027	48
								SRX134915	Illumina	SINGLE	55	36068431	46.6
								SRX685588	Illumina	SINGLE	49	11718296	52.6								LAMB0001
								SRX685589	Illumina	SINGLE	49	12478688	52.7
								SRX685590	Illumina	SINGLE	49	11832945	52.6
								SRX685592	Illumina	SINGLE	49	12832960	52.5
								SRX685593	Illumina	SINGLE	49	11651413	52.7
								SRX685594	Illumina	SINGLE	49	11918012	52.5
RAPHIDOPHYTES	Heterosigma akashiwo	mt	NC_016738.1	38690	31473	CIRCULAR	35.7	SRX551184	Illumina	PAIRED	50	32353528	52.7	155612	0.16	205.219	98.5	81.3466	40.8	strain Y	CCMP 3107
								SRX551183	Illumina	PAIRED	50	38281108	53
								SRX551182	Illumina	PAIRED	50	27728964	52.6
RODOPHYTA	Pyropia yezoensis	mt	NC_017837.1	41688	23589	CIRCULAR	32.7	SRX1456463	Illumina	SINGLE	50	43681890	51.1	11006	0.018	16.205	88	56.5846	35.6	voucher RZ-58	NA
								SRX017293	Illumina	SINGLE	35	18057942	54.3
DIATOMS	Pseudo-nitzschia multiseries	mt	NC_027265.1	46283	33111	CIRCULAR	31	SRX850727	AB SOLiD	PAIRED	50, 35	191054214	49.7	532638	0.078	1261.27	96.4	71.5403	40.8	NA	PC9
								SRX499020	AB SOLiD	PAIRED	50, 35	287555654	48.7								CLNN-17
								SRX850724	AB SOLiD	PAIRED	50, 35	201220606	49.7								PC9
CHLOROPHYTES	Micromonas commoda	mt	NC_012643.1	47425	39131	CIRCULAR	34.6	SRX712410	Illumina	PAIRED	150	78174366	61.4	49974	0.026	180.623	94	82.5113	42.6	RCC299	RCC299
								SRX2114759	Illumina	PAIRED	100	30136646	58.7
								SRX2114770	Illumina	PAIRED	100	32748074	59.2
								SRX1705420	Illumina	PAIRED	150	50499262	64.1
		pt	NC_012575.1	72585	49231	CIRCULAR	38.8	SRX712410	Illumina	PAIRED	150	78174366	61.4	525656	0.27	2854.09	93.7	67.8253	50.1	RCC299	RCC299
								SRX2114759	Illumina	PAIRED	100	30136646	58.7
								SRX2114770	Illumina	PAIRED	100	32748074	59.2
								SRX1705420	Illumina	PAIRED	150	50499262	64.1
CHLOROPHYTES	Helicosporidium sp.	mt	NC_017841.1	49343	32069	CIRCULAR	25.6	SRX369147	Illumina	SINGLE	57	73142040	55.7	465490	0.63	147.453	94.7	64.992	44.5	ATCC 50920	ATCC 50920
		pt	NC_008100.1	37454	35531	CIRCULAR	26.9	SRX369147	Illumina	SINGLE	57	73142040	55.7	436610	0.59	103.633	98	94.8657	50.8	ATCC 50920	ATCC 50920
GLAUCOPHYTES	Cyanophora paradoxa	mt	NC_017836.1	51557	30345	CIRCULAR	26	SRX104482	Illumina	PAIRED	125	125149502	56.7	385695	0.3	3355.88	94.6	58.8572	36.1	CCMP 329	NA
CHLOROPHYTES	Chlorella sorokiniana	mt	NC_024626.1	52528	33089	CIRCULAR	29.1	SRX971494	Illumina	PAIRED	100	59496924	66.4	4093386	1.19	23494.2	86.6	62.9931	37.9	1230	LS-2
								SRX969068	Illumina	PAIRED	100	75187272	66.1
								SRX474942	Illumina	PAIRED	100	19915768	37.8								UTEX 2805
								SRX354143	Illumina	PAIRED	101	71628390	65.3								UTEX 1602
								SRX354142	Illumina	PAIRED	101	74622890	65.8
								SRX354141	Illumina	PAIRED	101	21899582	64.2
								SRX354139	Illumina	PAIRED	101	22106994	64.2
CHAROPHYTES	Chara vulgaris	mt	NC_005255.1	67737	35396	CIRCULAR	40.9	ERX337135	Illumina	PAIRED	73	17536490	52.4	21667	0.12	24.862	94.2	52.255	44.6	voucher QFA468020	M 3183
CHLOROPHYTES	Micromonas pusilla	pt	FJ858269	41811	26346	LINEAR	44	SRX275720	Illumina	SINGLE	100	224466835	45.1	777669	0.35	5294.28	97.1	63.0121	44.7	CCMP1545	CCMP1545
CHLOROPHYTES	Picocystis salinarum	pt	NC_024828.1	81133	73476	CIRCULAR	37.3	SRX554127	Illumina	PAIRED	50	61299116	55.8	183702	0.19	142.06	85.5	90.5624	49.3	CCMP1897	CCMP1897
								SRX549034	Illumina	PAIRED	100	32424894	53.5
CHROMERIDA	Vitrella brassicaformis	pt	HM222968	85535	75684	CIRCULAR	47.7	SRX554335	Illumina	PAIRED	50	51716518	56.5	1869634	1.17	5523.59	100	88.4831	56.6	CCMP3155	CCMP3346
								SRX215482	Illumina	PAIRED	101	108070232	55.3								CCMP3155
HAPTOPHYTES	Emiliania huxleyi	pt	NC_007288.1	105309	90330	CIRCULAR	36.8	SRX554044	Illumina	PAIRED	50	24796054	66.3	1144930	1.008	789.915	97	85.7761	49.5	CCMP 373	CCMP 374
								SRX554043	Illumina	PAIRED	50	33925244	66.5
								SRX554042	Illumina	PAIRED	50	27761892	67.1
								SRX554041	Illumina	PAIRED	50	27027162	67.2
HAPTOPHYTES	Pavlova lutheri	pt	NC_020371.1	95281	77190	CIRCULAR	35.6	SRX554312	Illumina	PAIRED	50	45354612	64.2	4149368	9.14	2771.83	99.4	81.013	39.9	NA	RCC1537
APICOMPLEXA	Toxoplasma gondii	api	NC_001799.1	34996	28238	CIRCULAR	21.4	SRX004517	Illumina	SINGLE	36	4817766	50.5	305858	0.25	1501.45	95	80.6892	31.9	RH	RH
								SRX004539	Illumina	SINGLE	36	6801945	41.7								RH
								SRX004516	Illumina	SINGLE	36	2589643	51.9								RH
								SRX004515	Illumina	SINGLE	36	9335124	51.1								RH
								SRX674516	AB SOLiD	SINGLE	75	55077053	50.9								RH
								SRX674513	AB SOLiD	SINGLE	75	44958415	50.9								RH
